# Supplementary material for: NMR Dynamic View of the Destabilization of WW4 Domain by Chaotropic GdmCl and NaSCN
Source: Int J Mol Sci. 2024 Jul 4;25(13):7344. doi: 10.3390/ijms25137344 (PMC11242413; doi:10.3390/ijms25137344)
Supplement: Supplementary file 1 [file ijms-25-07344-s001.zip]

Archive with 2 entries (2 files):
- ijms-3070057-supplementary.pdf
- ijms-3070057-supplementary.xlsx
