# Supplementary material for: NMR Dynamic View of the Destabilization of WW4 Domain by Chaotropic GdmCl and NaSCN
Source: Int J Mol Sci. 2024 Jul 4;25(13):7344. doi: 10.3390/ijms25137344 (PMC11242413; doi:10.3390/ijms25137344)
Supplement: Supplementary file 1 [file ijms-25-07344-s001.zip › ijms-3070057-supplementary.xlsx]

## Sheet: NaSCN-CSD
Residue	Kd (mM)	error	CSDmax (ppm)	0	3	6	10	15	20	30	40	60	80	100	125	150	200	NaSCN (mM)
Arg27	95.6	9.3	0.35	0	0.00691575	0.048956	0.0506322	0.0506322	0.0726687	0.0977761	0.0975341	0.14427	0.167589	0.173835	0.195823	0.210262	0.237879
Thr28	62.4	6.5	0.25	0	0.0394339	0.042064	0.042064	0.0684411	0.08534	0.0886567	0.106903	0.118951	0.138951	0.15468	0.171894	0.171894	0.187972
Thr29	74.8	5.2	0.51	0	0.0344457	0.0764858	0.0813034	0.105703	0.125703	0.160212	0.17401	0.234215	0.266235	0.292569	0.312569	0.337839	0.369196
Thr30	108.6	10.3	0.37	0	0.0210654	0.0361291	0.04198	0.0445366	0.0728715	0.0898715	0.104598	0.13623	0.158547	0.185099	0.195099	0.215099	0.235802
